# Supplementary material for: Cytotoxicity of Thioalkaloid-Enriched Nuphar lutea Extract and Purified 6,6′-Dihydroxythiobinupharidine in Acute Myeloid Leukemia Cells: The Role of Oxidative Stress and Intracellular Calcium
Source: Pharmaceuticals (Basel). 2022 Mar 28;15(4):410. doi: 10.3390/ph15040410 (PMC9032197; doi:10.3390/ph15040410)
Supplement: Supplementary file 1 [file pharmaceuticals-15-00410-s001.zip]

Archive with 1 entries (1 files):
- pharmaceuticals-1560203-supplementary.pdf
